# Supplementary material for: Additions to the genus Gimesia: description of Gimesia alba sp. nov., Gimesia algae sp. nov., Gimesia aquarii sp. nov., Gimesia aquatilis sp. nov., Gimesia fumaroli sp. nov. and Gimesia panareensis sp. nov., isolated from aquatic habitats of the Northern Hemisphere
Source: Antonie Van Leeuwenhoek. 2020 Nov 24;113(12):1999–2018. doi: 10.1007/s10482-020-01489-0 (PMC7716864; doi:10.1007/s10482-020-01489-0)
Supplement: Supplementary file 2 — Supplementary material 2 (XLSX 10 kb) [file 10482_2020_1489_MOESM2_ESM.xlsx]

## Sheet: Sheet1
Table S1. Sampling and sources of isolation of all novel strains.
Strain	Collection date	Sampling location	Sampling coordinates	Habitat
Pan241wT	2013-9-10	Panarea, Italy	38.6387 N 15.1068 E	yellow-gray fringes at hydrothermal vent area in a marine hot lake
Pan161T	2013-9-10	Panarea, Italy	38.6392 N 15.1051 E	algae from a marine hot lake
V144T	2013-6-13	Braunschweig, Germany	52.2689 N 10.5268 E	filter of a sea water fish tank
V202	2013-6-13	Braunschweig, Germany	52.2689 N 10.5268 E	filter of a sea water fish tank
HG66A1	2013-6-5	Helgoland, Germany	54.188 N 7.875 E	algal biofilm (Laminaria sp.)
MalM14	2014-9-23	El Arenal, Mallorca, Spain	39.5126 N 2.7470 E	marine sediment at public beach
V6	2013-6-13	Braunschweig, Germany	52.2689 N 10.5268 E	sediment of a sea water fish tank
Enr17T	2013-9-5	Panarea, Italy	38.6401 N 15.1097 E	white aggregates at hydrothermal vent area in a marine hot lake
CA11	2014-11-28	Monterey Bay, USA	36.619 N 121.901 W	algal biofilm (Macrocystis pyrifera)
Mal35	2014-9-23	El Arenal, Mallorca, Spain	39.5126 N 2.7470 E	algal biofilm
Enr10T	2013-9-9	Panarea, Italy	38.6457 N 15.0772 E	basal rust biofilm
Pan110	2013-9-10	Panarea, Italy	38.5568 N 15.1097 E	sediments near a newly formed hot lake gas escape
Pan153	2013-9-10	Panarea, Italy	38.5568 N 15.1097 E	sediments near a newly formed hot lake gas escape
