# Supplementary material for: Additions to the genus Gimesia: description of Gimesia alba sp. nov., Gimesia algae sp. nov., Gimesia aquarii sp. nov., Gimesia aquatilis sp. nov., Gimesia fumaroli sp. nov. and Gimesia panareensis sp. nov., isolated from aquatic habitats of the Northern Hemisphere
Source: Antonie Van Leeuwenhoek. 2020 Nov 24;113(12):1999–2018. doi: 10.1007/s10482-020-01489-0 (PMC7716864; doi:10.1007/s10482-020-01489-0)
Supplement: Supplementary file 3 — Supplementary material 3 (XLSX 29 kb) [file 10482_2020_1489_MOESM3_ESM.xlsx]

## Sheet: 16S
Table S2. Distance marker values determined for average nucleotide identity (ANI), rpoB gene identity and 16S rRNA sequence identity, amino acid identity (AAI) and percentage of conserved proteins (POCP). All values are given in percent.
16S rRNA gene similarity	Gimesia maris DSM 8797T	Mal35	CA11	Pan161T	Pan241wT	Enr17T	V202	V144T	Gimesia benthica E7	HG66A1	MalM14	V6	Gimesia chilikensis JC646T	Enr10T	Pan110	Pan153
Gimesia maris DSM 8797T	100	99.9	99.9	99.2	99.2	99	97.4	97.5	97.6	97.8	97.8	97.7	97.7	97.7	97.8	97.5
Mal35	99.9	100	100	99.3	99.3	99.1	97.5	97.6	97.7	97.8	97.9	97.8	97.7	97.8	97.9	97.6
CA11	99.9	100	100	99.3	99.3	99.1	97.5	97.6	97.7	97.8	97.9	97.8	97.7	97.8	97.9	97.6
Pan161T	99.2	99.3	99.3	100	98.8	98.8	97.6	97.8	97.4	97.5	97.6	97.5	97.4	97.3	97.5	97.2
Pan241wT	99.2	99.3	99.3	98.8	100	99.4	98.1	98.3	98	98.1	98.2	98.1	98	98.4	98.5	98.2
Enr17T	99	99.1	99.1	98.8	99.4	100	97.9	98.1	98.3	98.4	98.5	98.4	98.4	98.2	98.1	98.2
V202	97.4	97.5	97.5	97.6	98.1	97.9	100	99.6	96.9	97	97	96.9	96.8	96.6	96.8	96.8
V144T	97.5	97.6	97.6	97.8	98.3	98.1	99.6	100	96.9	97.1	97.1	96.9	96.9	96.6	96.8	96.6
Gimesia benthica E7	97.6	97.7	97.7	97.4	98	98.3	96.9	96.9	100	99.9	99.8	99.9	99.9	98.9	98.7	98.9
HG66A1	97.8	97.8	97.8	97.5	98.1	98.4	97	97.1	99.9	100	99.9	99.8	99.8	98.7	98.6	98.7
MalM14	97.8	97.9	97.9	97.6	98.2	98.5	97	97.1	99.8	99.9	100	99.9	99.8	98.8	98.7	98.8
V6	97.7	97.8	97.8	97.5	98.1	98.4	96.9	96.9	99.9	99.8	99.9	100	100	99	98.8	99
Gimesia chilikensis JC646T	97.7	97.7	97.7	97.4	98	98.4	96.8	96.9	99.9	99.8	99.8	100	100	98.9	98.7	98.9
Enr10T	97.7	97.8	97.8	97.3	98.4	98.2	96.6	96.6	98.9	98.7	98.8	99	98.9	100	99.9	99.9
Pan110	97.8	97.9	97.9	97.5	98.5	98.1	96.8	96.8	98.7	98.6	98.7	98.8	98.7	99.9	100	99.7
Pan153	97.5	97.6	97.6	97.2	98.2	98.2	96.8	96.6	98.9	98.7	98.8	99	98.9	99.9	99.7	100

## Sheet: rpoB
Table S2. Distance marker values determined for average nucleotide identity (ANI), rpoB gene identity and 16S rRNA sequence identity, amino acid identity (AAI) and percentage of conserved proteins (POCP). All values are given in percent.
rpoB similarity	Gimesia maris DSM 8797T	Mal35	CA11	Pan161T	Pan241wT	Enr17T	V202	V144T	Gimesia benthica E7	HG66A1	MalM14	V6	Gimesia chilikensis JC646T	Enr10T	Pan110	Pan153
Gimesia maris DSM 8797T	100	99.0849	99.5008	91.2646	83.1115	83.1115	79.0349	79.5341	84.609	84.1098	84.5258	84.4426	84.2762	84.193	84.2762	84.4426
Mal35	99.0849	100	99.0849	90.7654	83.4443	83.0283	78.8686	79.3677	84.609	84.1098	84.5258	84.4426	84.2762	84.609	84.609	84.8586
CA11	99.5008	99.0849	100	91.1814	83.3611	83.1947	79.0349	79.5341	84.4426	83.9434	84.5258	84.2762	84.1098	84.193	84.2762	84.4426
Pan161T	91.2646	90.7654	91.1814	100	83.5275	82.9451	79.8669	79.9501	84.7754	84.3594	84.9418	84.4426	84.2762	83.8602	83.777	83.9434
Pan241wT	83.1115	83.4443	83.3611	83.5275	100	90.0166	79.4509	79.7837	82.1131	82.2795	81.9468	82.1963	81.8636	81.8636	81.7804	82.1963
Enr17T	83.1115	83.0283	83.1947	82.9451	90.0166	100	79.7837	80.1165	83.1947	83.5275	82.9451	83.2779	82.9451	82.7787	82.6955	82.7787
V202	79.0349	78.8686	79.0349	79.8669	79.4509	79.7837	100	95.3411	79.1181	79.2845	79.0349	79.3677	78.8686	79.1181	78.7022	79.0349
V144T	79.5341	79.3677	79.5341	79.9501	79.7837	80.1165	95.3411	100	79.2845	79.5341	79.5341	79.7837	79.2013	79.7005	79.5341	79.6173
Gimesia benthica E7	84.609	84.609	84.4426	84.7754	82.1131	83.1947	79.1181	79.2845	100	97.9201	97.421	97.8369	97.0882	89.3511	89.2679	89.1847
HG66A1	84.1098	84.1098	83.9434	84.3594	82.2795	83.5275	79.2845	79.5341	97.9201	100	98.5025	97.7537	97.1714	89.4343	89.4343	89.2679
MalM14	84.5258	84.5258	84.5258	84.9418	81.9468	82.9451	79.0349	79.5341	97.421	98.5025	100	97.9201	96.7554	89.6007	89.6007	89.6007
V6	84.4426	84.4426	84.2762	84.4426	82.1963	83.2779	79.3677	79.7837	97.8369	97.7537	97.9201	100	97.1714	90.183	90.0998	90.183
Gimesia chilikensis JC646T	84.2762	84.2762	84.1098	84.2762	81.8636	82.9451	78.8686	79.2013	97.0882	97.1714	96.7554	97.1714	100	89.6839	89.5175	89.6007
Enr10T	84.193	84.609	84.193	83.8602	81.8636	82.7787	79.1181	79.7005	89.3511	89.4343	89.6007	90.183	89.6839	100	99.4176	99.5008
Pan110	84.2762	84.609	84.2762	83.777	81.7804	82.6955	78.7022	79.5341	89.2679	89.4343	89.6007	90.0998	89.5175	99.4176	100	99.2512
Pan153	84.4426	84.8586	84.4426	83.9434	82.1963	82.7787	79.0349	79.6173	89.1847	89.2679	89.6007	90.183	89.6007	99.5008	99.2512	100

## Sheet: ANI
Table S2. Distance marker values determined for average nucleotide identity (ANI), rpoB gene identity and 16S rRNA sequence identity, amino acid identity (AAI) and percentage of conserved proteins (POCP). All values are given in percent.
ANI	Gimesia maris DSM 8797T	Mal35	CA11	Pan161T	Pan241wT	Enr17T	V202	V144T	Gimesia benthica E7	HG66A1	MalM14	V6	Gimesia chilikensis JC646T	Enr10T	Pan110	Pan153
Gimesia maris DSM 8797T	100	97.8498	98.4231	87.3118	75.2536	75.2472	72.7372	72.771	74.8255	74.6396	74.7294	74.705	74.5694	75.1241	75.0852	75.0682
Mal35	97.8498	100	97.6779	87.278	75.3011	75.224	72.9477	72.7955	74.7353	74.7257	74.609	74.6524	74.4885	74.9849	74.9716	75.2364
CA11	98.4231	97.6779	100	87.1886	75.2345	75.1967	72.7309	72.8155	74.6955	74.6546	74.5685	74.655	74.6098	75.0918	75.037	75.1441
Pan161T	87.3118	87.278	87.1886	100	75.3193	75.603	72.8677	73.0961	74.5414	74.5388	74.4635	74.5984	74.5365	75.1001	74.9912	75.0024
Pan241wT	75.2536	75.3011	75.2345	75.3193	100	88.4366	74.9766	74.8879	74.6389	74.3991	74.5044	74.6258	74.5535	75.0802	75.1725	74.9397
Enr17T	75.2472	75.224	75.1967	75.603	88.4366	100	74.7365	74.84	74.4324	74.1384	74.2224	74.1317	74.3255	74.9071	74.9363	74.7757
V202	72.7372	72.9477	72.7309	72.8677	74.9766	74.7365	100	94.9105	71.8509	71.7494	71.7733	71.7273	71.6487	72.0688	71.9628	71.8979
V144T	72.771	72.7955	72.8155	73.0961	74.8879	74.84	94.9105	100	71.7534	71.7735	71.7056	71.6173	71.4672	71.9783	72.076	71.9399
Gimesia benthica E7	74.8255	74.7353	74.6955	74.5414	74.6389	74.4324	71.8509	71.7534	100	95.2663	95.1965	94.9309	95.2575	82.3805	82.2697	82.2246
HG66A1	74.6396	74.7257	74.6546	74.5388	74.3991	74.1384	71.7494	71.7735	95.2663	100	97.3044	95.0078	95.2376	82.1954	82.2524	82.0822
MalM14	74.7294	74.609	74.5685	74.4635	74.5044	74.2224	71.7733	71.7056	95.1965	97.3044	100	95.1452	95.2916	82.2199	82.0724	82.163
V6	74.705	74.6524	74.655	74.5984	74.6258	74.1317	71.7273	71.6173	94.9309	95.0078	95.1452	100	95.6957	82.2724	82.2205	82.2479
Gimesia chilikensis JC646T	74.5694	74.4885	74.6098	74.5365	74.5535	74.3255	71.6487	71.4672	95.2575	95.2376	95.2916	95.6957	100	82.1656	82.169	82.1729
Enr10T	75.1241	74.9849	75.0918	75.1001	75.0802	74.9071	72.0688	71.9783	82.3805	82.1954	82.2199	82.2724	82.1656	100	97.3411	95.7708
Pan110	75.0852	74.9716	75.037	74.9912	75.1725	74.9363	71.9628	72.076	82.2697	82.2524	82.0724	82.2205	82.169	97.3411	100	95.513
Pan153	75.0682	75.2364	75.1441	75.0024	74.9397	74.7757	71.8979	71.9399	82.2246	82.0822	82.163	82.2479	82.1729	95.7708	95.513	100

## Sheet: AAI
Table S2. Distance marker values determined for average nucleotide identity (ANI), rpoB gene identity and 16S rRNA sequence identity, amino acid identity (AAI) and percentage of conserved proteins (POCP). All values are given in percent.
AAI	Gimesia maris DSM 8797T	Mal35	CA11	Pan161T	Pan241wT	Enr17T	V202	V144T	Gimesia benthica E7	HG66A1	MalM14	V6	Gimesia chilikensis JC646T	Enr10T	Pan110	Pan153
Gimesia maris DSM 8797T	100	97.89	98.37	90.57	79.05	79.15	76.31	76.22	77.4	77.28	77.27	77.21	77.25	77.76	77.44	77.51
Mal35	97.89	100	97.74	90.89	79.14	79.16	76.39	76.32	77.5	77.37	77.35	77.24	77.28	77.91	77.88	77.64
CA11	98.37	97.74	100	90.65	79.2	79.15	76.33	76.5	77.4	77.16	77.24	77.18	77.22	77.75	77.6	77.56
Pan161T	90.57	90.89	90.65	100	78.97	79.15	76.39	76.38	77.3	77.1	77.04	76.96	77.07	77.71	77.69	77.72
Pan241wT	79.05	79.14	79.2	78.97	100	91.63	79.05	79.15	78.2	77.8	77.86	77.8	78.04	78.61	78.67	78.43
Enr17T	79.15	79.16	79.15	79.15	91.63	100	79.07	79.21	77.9	77.63	77.77	77.45	77.98	78.51	78.37	78.27
V202	76.31	76.39	76.33	76.39	79.05	79.07	100	95.7	75.4	75.05	75.13	74.82	75.2	75.77	75.84	75.52
V144T	76.22	76.32	76.5	76.38	79.15	79.21	95.7	100	75.3	75.08	74.99	74.89	75.25	75.65	75.69	75.57
Gimesia benthica E7	77.4	77.5	77.4	77.3	78.2	77.9	75.4	75.3	100	96.6	94.5	96.3	96.5	87.2	87.2	87.1
HG66A1	77.28	77.37	77.16	77.1	77.8	77.63	75.05	75.08	96.6	100	97.6	96.31	96.53	86.78	86.85	86.79
MalM14	77.27	77.35	77.24	77.04	77.86	77.77	75.13	74.99	94.5	97.6	100	96.48	96.73	86.88	86.83	86.9
V6	77.21	77.24	77.18	76.96	77.8	77.45	74.82	74.89	96.3	96.31	96.48	100	96.85	86.82	86.8	86.75
Gimesia chilikensis JC646T	77.25	77.28	77.22	77.07	78.04	77.98	75.2	75.25	96.5	96.53	96.73	96.85	100	87.02	87.01	87.17
Enr10T	77.76	77.91	77.75	77.71	78.61	78.51	75.77	75.65	87.2	86.78	86.88	86.82	87.02	100	97.75	96.76
Pan110	77.44	77.88	77.6	77.69	78.61	78.37	75.84	75.69	87.2	86.85	86.83	86.8	87.01	97.75	100	96.48
Pan153	77.51	77.64	77.56	77.72	78.61	78.27	75.52	75.57	87.1	86.79	86.9	86.75	87.17	96.76	96.48	100

## Sheet: POCP
Table S2. Distance marker values determined for average nucleotide identity (ANI), rpoB gene identity and 16S rRNA sequence identity, amino acid identity (AAI) and percentage of conserved proteins (POCP). All values are given in percent.
POCP	Gimesia maris DSM 8797T	Mal35	CA11	Pan161T	Pan241wT	Enr17T	V202	V144T	Gimesia benthica E7	HG66A1	MalM14	V6	Gimesia chilikensis JC646T	Enr10T	Pan110	Pan153
Gimesia maris DSM 8797T	100	91.1275	92.5253	83.9632	75.3702	76.2071	75.1298	73.582	77.6271	77.9366	80.2284	78.264	80.1124	77.6994	77.4303	77.583
Mal35	91.1275	100	90.5271	85.0309	76.767	77.4283	76.0785	74.4458	77.6976	78.3297	80.5304	79.0464	80.3375	78.4226	78.0862	78.519
CA11	92.5253	90.5271	100	83.9321	76.3873	76.6427	75.1134	73.9313	77.4191	77.4408	79.7984	78.6731	80.1859	78.0631	78.0975	77.7005
Pan161T	83.9632	85.0309	83.9321	100	76.5014	77.3788	73.613	72.8019	76.8626	76.61	78.2406	76.4941	78.0572	77.9655	77.7237	77.6056
Pan241wT	75.3702	76.767	76.3873	76.5014	100	82.7247	76.9781	75.3647	75.619	75.106	77.5712	75.934	77.0727	78.6677	79.142	77.8676
Enr17T	76.2071	77.4283	76.6427	77.3788	82.7247	100	75.7177	75.592	75.6094	74.9701	77.7713	75.9235	76.859	77.5781	77.2459	76.6911
V202	75.1298	76.0785	75.1134	73.613	76.9781	75.7177	100	86.9281	72.9574	72.3889	74.8985	73.8063	74.2852	74.0132	74.1922	73.498
V144T	73.582	74.4458	73.9313	72.8019	75.3647	75.592	86.9281	100	72.1135	71.411	74.556	73.4569	73.9249	73.6018	73.2587	72.7152
Gimesia benthica E7	77.6271	77.6976	77.4191	76.8626	75.619	75.6094	72.9574	72.1135	100	86.1959	86.7096	84.9694	85.7918	80.9738	80.919	80.1947
HG66A1	77.9366	78.3297	77.4408	76.61	75.106	74.9701	72.3889	71.411	86.1959	100	89.2468	86.9209	87.7518	80.7772	81.0571	81.4589
MalM14	80.2284	80.5304	79.7984	78.2406	77.5712	77.7713	74.8985	74.556	86.7096	89.2468	100	88.6152	89.7507	83.1456	82.1955	82.4883
V6	78.264	79.0464	78.6731	76.4941	75.934	75.9235	73.8063	73.4569	84.9694	86.9209	88.6152	100	88.0205	81.0296	80.3001	80.5922
Gimesia chilikensis JC646T	80.1124	80.3375	80.1859	78.0572	77.0727	76.859	74.2852	73.9249	85.7918	87.7518	89.7507	88.0205	100	82.1559	81.7113	82.0707
Enr10T	77.6994	78.4226	78.0631	77.9655	78.6677	77.5781	74.0132	73.6018	80.9738	80.7772	83.1456	81.0296	82.1559	100	90.0287	88.9498
Pan110	77.4303	78.0862	78.0975	77.7237	79.142	77.2459	74.1922	73.2587	80.919	81.0571	82.1955	80.3001	81.7113	90.0287	100	89.1473
Pan153	77.583	78.519	77.7005	77.6056	77.8676	76.6911	73.498	72.7152	80.1947	81.4589	82.4883	80.5922	82.0707	88.9498	89.1473	100
