# Supplementary material for: Additions to the genus Gimesia: description of Gimesia alba sp. nov., Gimesia algae sp. nov., Gimesia aquarii sp. nov., Gimesia aquatilis sp. nov., Gimesia fumaroli sp. nov. and Gimesia panareensis sp. nov., isolated from aquatic habitats of the Northern Hemisphere
Source: Antonie Van Leeuwenhoek. 2020 Nov 24;113(12):1999–2018. doi: 10.1007/s10482-020-01489-0 (PMC7716864; doi:10.1007/s10482-020-01489-0)
Supplement: Supplementary file 4 — Supplementary material 4 (XLSX 10 kb) [file 10482_2020_1489_MOESM4_ESM.xlsx]

## Sheet: Sheet1
Table S3. Cell sizes of the novel strains.
Strain	Cell length (µm)	Cell width (µm)
Mal35	1.4 ± 0.3	0.7 ± 0.1
CA11	1.9 ± 0.3	1.4 ± 0.3
Pan161T	1.5 ± 0.3	0.7 ± 0.2
Pan241wT	1.4 ± 0.2	0.7 ± 0.1
Enr17T	1.9 ± 0.3	1.3 ± 0.2
V202	1.3 ± 0.2	0.7 ± 0.1
V144T	1.3 ± 0.2	1.0 ± 0.1
HG66A1	1.7 ± 0.2	0.8 ± 0.1
MalM14	1.5 ± 0.2	0.7 ± 0.1
V6	1.3 ± 0.2	0.7 ± 0.1
Enr10T	1.3 ± 0.1	0.8 ± 0.1
Pan110	1.3 ± 0.2	0.7 ± 0.1
Pan153	1.5 ± 0.2	0.7 ± 0.1
