# Supplementary material for: Additions to the genus Gimesia: description of Gimesia alba sp. nov., Gimesia algae sp. nov., Gimesia aquarii sp. nov., Gimesia aquatilis sp. nov., Gimesia fumaroli sp. nov. and Gimesia panareensis sp. nov., isolated from aquatic habitats of the Northern Hemisphere
Source: Antonie Van Leeuwenhoek. 2020 Nov 24;113(12):1999–2018. doi: 10.1007/s10482-020-01489-0 (PMC7716864; doi:10.1007/s10482-020-01489-0)
Supplement: Supplementary file 5 — Supplementary material 5 (XLSX 19 kb) [file 10482_2020_1489_MOESM5_ESM.xlsx]

## Sheet: Sheet1
Table S4. Analysis of primary metabolism of all strains. Blue entries indicate enzymes both capable of the same reaction and the different green shades indicate different subunits of the same enzymes.
			Gimesia maris DSM 8797T	CA11	Mal35	Pan161T	V202	V144T	Pan241wT	Enr17T	MalM14	HG66A1	V6	Gimesia benthica E7	Gimesia chilikensis JC646T	Pan110	Enr10T	Pan153
Glycolysis (Embden-Meyerhof-Parnas pathway)
Glucose-6-phosphate isomerase	5.3.1.9	pgi	GmarT_41690	CA11_40640	Mal35_40010	Pan161_04040, Pan161_03790, Pan161_53520	V202x_53620	V144x_55440	Pan241w_03260	Enr17x_03210	MalM_03360	HG66A1_03400	V6x_03250	WP_155364396.1	KAA0133388.1	Pan110_03730	Enr10x_03620	Pan153_03540
ATP-dependent 6-phosphofructokinase isozyme 1	2.7.1.11	pfkA	GmarT_03490	CA11_03540	Mal35_03580	Pan161_03430	V202x_20640	V144x_54630	Pan241w_03500	Enr17x_03440	MalM14_03660	HG66A1_03710	V6x_03650	WP_155364376.1	KAA0138452.1	Pan110_04030	Enr10x_03890	Pan153_03850
Fructose-bisphosphate aldolase class 2	4.1.2.13	fbaA	GmarT_10280	CA11_10400	Mal35_10310	Pan161_24880	V202x_21590	V144x_48320	Pan241w_10480	Enr17x_11250	MalM14_09660	HG66A1_10110	V6x_09710	WP_145037114.1	KAA0137922.1	Pan110_10200	Enr10x_10640	Pan153_27920
Triosephosphate isomerase	5.3.1.1	tpiA	GmarT_20920	CA11_20550	Mal35_21670	Pan161_13890	V202x_29320	V144x_38400	Pan241w_21340	Enr17x_22020	MalM14_29120	HG66A1_21400	V6x_21800	WP_155362986.1	KAA0131658.1	Pan110_20290	Enr10x_27950	Pan153_16810
Glyceraldehyde-3-phosphate dehydrogenase	1.2.1.12	gapA	GmarT_25300	CA11_24960	Mal35_26020	Pan161_09540	V202x_24850	V144x_33580	Pan241w_25720	Enr17x_26410	MalM14_24790	HG66A1_25840	V6x_26170	WP_155362663.1	KAA0132051.1	Pan110_24620	Enr10x_23490	Pan153_12250
Phosphoglycerate kinase	2.7.2.3	pgk	GmarT_04920	CA11_04990	Mal35_05040	Pan161_29830	V202x_18980	V144x_52440	Pan241w_05540	Enr17x_06640	MalM14_05100	HG66A1_05210	V6x_05140	WP_155364262.1	KAA0138325.1	Pan110_05520	Enr10x_05760	Pan153_05430
2,3-bisphosphoglycerate-independent phosphoglycerate mutase	5.4.2.12	gpmI	GmarT_31400	CA11_31090	Mal35_31290	Pan161_32530	V202x_44050	V144x_28340	Pan241w_31160	Enr17x_32030	MalM14_18660	HG66A1_31540	V6x_32190	WP_155367141.1	KAA0139348.1	Pan110_30440	Enr10x_17350	Pan153_06620
2,3-bisphosphoglycerate-dependent phosphoglycerate mutase	5.4.2.11	gpmA				Pan161_52850
Enolase	4.2.1.11	eno	GmarT_57620, GmarT_34890	CA11_56790, CA11_34060	Mal35_55770, Mal35_33900	Pan161_59160, Pan161_52980, Pan161_35620	V202x_02660, V202x_40830	V144x_03390, V144x_25770	Pan241w_57600, Pan241w_33500	Enr17x_58350, Enr17x_34610	MalM14_59010, MalM14_33250	HG66A1_63480, HG66A1_34370	V6x_62220, V6x_34680	WP_145193263.1, WP_155366969.1	KAA0135025.1, KAA0137056.1	Pan110_60100, Pan110_32910	Enr10x_59290, Enr10x_34020	Pan153_61950, Pan153_34570
Pyruvate kinase I	2.7.1.40	pykF	GmarT_57340	CA11_56540	Mal35_55520	Pan161_58370	V202x_02490	V144x_03210	Pan241w_57370	Enr17x_57570	MalM14_59240	HG66A1_63710	V6x_62450	WP_155364749.1	KAA0135045.1	Pan110_60310	Enr10x_59500	Pan153_62160
Pyruvate dehydrogenase E1 component	1.2.4.1	aceE	GmarT_36450	CA11_35660	Mal35_35470	Pan161_37130	V202x_39360	V144x_24330	Pan241w_35280	Enr17x_36590	MalM14_35120	HG66A1_36250	V6x_36520	WP_155366833.1	KAA0132975.1	Pan110_34730	Enr10x_35820	Pan153_36420
Dihydrolipoyllysine-residue acetyltransferase component of pyruvate dehydrogenase complex	2.3.1.12	aceF	GmarT_36460	CA11_35670	Mal35_35480	Pan161_37140	V202x_39350	V144x_24320	Pan241w_35290	Enr17x_36600	MalM14_35130	HG66A1_36260	V6x_36530	WP_155366832.1	KAA0132974.1	Pan110_34740	Enr10x_35830	Pan153_36430
Gluconeogenesis
Phosphoenolpyruvate synthase	2.7.9.2	ppsA	GmarT_18930	CA11_18670	Mal35_19160	Pan161_15950, Pan161_32140, Pan161_52970	V202x_41350	V144x_26320	Pan241w_39170	Enr17x_39810	MalM14_37920	HG66A1_39960	V6x_39310	WP_155366607.1	KAA0141430.1	Pan110_37560	Enr10x_38770	Pan153_39450
Pyruvate, phosphate dikinase	2.7.9.1	ppdK	GmarT_11580	CA11_11740	Mal35_11560	Pan161_23520	V202x_51630	V144x_46270	Pan241w_12560	Enr17x_12370	MalM14_10770	HG66A1_11230	V6x_10860	WP_155363825.1	KAA0137821.1	Pan110_11370	Enr10x_11820	Pan153_26670
Pyruvate carboxylase	6.4.1.1	pyc	GmarT_47210	CA11_46180	Mal35_45450	Pan161_47660	V202x_11370	V144x_15250	Pan241w_46660	Enr17x_47570	MalM14_46410	HG66A1_48630	V6x_47520	WP_155365822.1	KAA0140140.1	Pan110_45690	Enr10x_46400	Pan153_47710
Phosphoenolpyruvate carboxykinase (ATP)	4.1.1.49	pckA	GmarT_20670	CA11_20300	Mal35_21400	Pan161_14140	V202x_29600	V144x_38710	Pan241w_21070	Enr17x_21660	MalM14_29370	HG66A1_21140	V6x_21520	WP_155363007.1	KAA0131633.1	Pan110_20040	Enr10x_28200	Pan153_17060
Phosphoenolpyruvate carboxykinase (diphosphate)	4.1.1.38	PEPCK	GmarT_31400	CA11_31090	Mal35_31290	Pan161_32530	V202x_44050	V144x_28340	Pan241w_31160	Enr17x_32030	MalM14_18660	HG66A1_31540	V6x_32190	WP_155367141.1	KAA0139348.1	Pan110_30440	Enr10x_17350	Pan153_06620
Pyrophosphate--fructose 6-phosphate 1-phosphotransferase	2.7.1.90	pfp	GmarT_23150	CA11_22770	Mal35_23900	Pan161_11710	V202x_26960	V144x_36130	Pan241w_23620	Enr17x_24270	MalM14_26850	HG66A1_23770	V6x_24160	WP_145046188.1	KAA0131863.1	Pan110_22450	Enr10x_25620	Pan153_14470
Pentose phosphate pathway
Glucose-6-phosphate 1-dehydrogenase	1.1.1.49	zwf	GmarT_52200	CA11_51060	Mal35_50220	Pan161_52310	V202x_16500	V144x_09310	Pan241w_51720	Enr17x_52370	MalM14_51060	HG66A1_53590	V6x_53020	WP_145043963.1	KAA0134475.1	Pan110_51430	Enr10x_52050	Pan153_53820
6-phosphogluconolactonase	3.1.1.31	pgl	several candidates	several candidates	several candidates	several candidates	several candidates	several candidates	several candidates	several candidates	several candidates	several candidates	several candidates	several candidates	several candidates	several candidates	several candidates	several candidates
6-phosphogluconate dehydrogenase, decarboxylating	1.1.1.44	gndA	GmarT_23130	CA11_22750	Mal35_23880	Pan161_11730	V202x_26980	V144x_36150	Pan241w_23600	Enr17x_24250	MalM14_26870	HG66A1_23750	V6x_24140	WP_155362824.1	KAA0132193.1	Pan110_22430	Enr10x_25640	Pan153_14490
Transketolase 2	2.2.1.1	tktB	GmarT_41680	CA11_40630	Mal35_40000	Pan161_53510, Pan161_04050	V202x_06190	V144x_07480	Pan241w_52110	Enr17x_52920	MalM14_53470	HG66A1_56800	V6x_56210	WP_155365215.1	KAA0140571.1	Pan110_54380	Enr10x_53300	Pan153_56310
if present: transketolase domains on two genes							V202x_06200	V144x_07490	Pan241w_52120	Enr17x_52930	MalM14_53460	HG66A1_56790	V6x_56200	WP_145191856.1	KAA0140570.1	Pan110_54370	Enr10x_53290	Pan153_56300
Transaldolase B	2.2.1.2	talB	GmarT_52590	CA11_51380	Mal35_50610	Pan161_53670, Pan161_03780, Pan161_04030	V202x_49030	V144x_43460	Pan241w_24200	Enr17x_24840	MalM14_49610	HG66A1_52020	V6x_50810	WP_155365576.1	KAA0142418.1	Pan110_50680	Enr10x_49990	Pan153_51400
KDPG (Entner–Doudoroff) pathway
KHG/KDPG aldolase	4.1.2.14	eda	GmarT_24640	CA11_24290	Mal35_25360	Pan161_10210	V202x_25500	V144x_34240	Pan241w_25080	Enr17x_25780	MalM14_25440	HG66A1_25180	V6x_25530	WP_155362720.1	KAA0131990.1	Pan110_23950	Enr10x_24140	Pan153_12930
Phosphogluconate dehydratase	4.2.1.12	edd	GmarT_36040	CA11_35210	Mal35_35040	Pan161_36740	V202x_39780	V144x_24740	Pan241w_34560	Enr17x_35730	MalM14_34440	HG66A1_35570	V6x_35860	WP_155366878.1	KAA0133037.1	Pan110_34040	Enr10x_35150	Pan153_35740
TCA cycle
Citrate synthase	2.3.3.16	gltA	GmarT_47620	CA11_46590	Mal35_45850	Pan161_48080	V202x_07530	V144x_14580	Pan241w_47040	Enr17x_47930	MalM14_46860	HG66A1_49100	V6x_47950	WP_145189993.1	KAA0134282.1	Pan110_47540	Enr10x_46850	Pan153_48240
Aconitate hydratase A	4.2.1.3	acnA	GmarT_12210	CA11_12360	Mal35_12190	Pan161_22900	V202x_50980	V144x_45630	Pan241w_13210	Enr17x_13010	MalM14_11380	HG66A1_11850	V6x_11470	WP_155363781.1	KAA0137764.1	Pan110_11990	Enr10x_12430	Pan153_26060
Isocitrate dehydrogenase [NADP]	1.1.1.42	icd	GmarT_60040	CA11_59080	Mal35_58060	Pan161_62070	V202x_55940	V144x_57860	Pan241w_60490	Enr17x_60790	MalM14_60180	HG66A1_64830	V6x_63490	WP_145193508.1	KAA0135875.1	Pan110_61580	Enr10x_60830	Pan153_63540
2-oxoglutarate dehydrogenase E1 component	1.2.4.2	sucA	GmarT_39520	CA11_38680	Mal35_38650	Pan161_40370	V202x_36480	V144x_21310	Pan241w_39930	Enr17x_40590	MalM14_38610	HG66A1_40640	V6x_39990	WP_155366553.1	KAA0133730.1	Pan110_38370	Enr10x_39570	Pan153_40240
Dihydrolipoyllysine-residue succinyltransferase component of 2-oxoglutarate dehydrogenase complex	2.3.1.61	sucB	GmarT_44900	CA11_35670	Mal35_43170	Pan161_45400	V202x_12450	V144x_24320	Pan241w_44610	Enr17x_45540	MalM14_44310	HG66A1_46570	V6x_45390	WP_155365984.1	KAA0139963.1	Pan110_43000	Enr10x_44270	Pan153_45430
Succinate--CoA ligase [ADP-forming] subunit alpha	6.2.1.5	sucD	GmarT_13300	CA11_13450	Mal35_13290	Pan161_21790	V202x_49730	V144x_44160	Pan241w_14440	Enr17x_14220	MalM14_12540	HG66A1_13040	V6x_12580	WP_145037661.1	KAA0135664.1	Pan110_13180	Enr10x_13640	Pan153_24910
Succinate--CoA ligase [ADP-forming] subunit beta	6.2.1.5	sucC	GmarT_13290	CA11_13440	Mal35_13280	Pan161_21800	V202x_49740	V144x_44170	Pan241w_14430	Enr17x_14210	MalM14_12530	HG66A1_13030	V6x_12570	WP_145181358.1	KAA0135665.1	Pan110_13170	Enr10x_13630	Pan153_24920
Succinate dehydrogenase flavoprotein subunit	1.3.5.1	sdhA	GmarT_12680	CA11_12830	Mal35_12660	Pan161_22420	V202x_50430	V144x_45000	Pan241w_13770	Enr17x_13560	MalM14_11920	HG66A1_12400	V6x_11960	WP_155363740.1	KAA0137711.1	Pan110_12530	Enr10x_12990	Pan153_25530
Succinate dehydrogenase iron-sulfur subunit	1.3.5.1	sdhB	GmarT_12690	CA11_12840	Mal35_12670	Pan161_22410	V202x_50420	V144x_44990	Pan241w_13780	Enr17x_13570	MalM14_11930	HG66A1_12410	V6x_11970	WP_155363739.1	KAA0137710.1	Pan110_12540	Enr10x_13000	Pan153_25520
Succinate dehydrogenase cytochrome b556 subunit	1.3.5.1	sdhC	GmarT_12670	CA11_12820	Mal35_12650	Pan161_22430	V202x_50440	V144x_45010	Pan241w_13760	Enr17x_13550	MalM14_11910	HG66A1_12390	V6x_11950	WP_155363741.1	KAA0137712.1	Pan110_12520	Enr10x_12980	Pan153_25540
Fumarate hydratase class II	4.2.1.2	fumC	GmarT_02350	CA11_02410	Mal35_02490	Pan161_02270	V202x_54470	V144x_56350	Pan241w_02350	Enr17x_02300	MalM14_02450	HG66A1_02480	V6x_02330	WP_155364461.1	KAA0133304.1	Pan110_02800	Enr10x_02660	Pan153_02590
Malate dehydrogenase	1.1.1.37	mdh	GmarT_36500	CA11_35710	Mal35_35520	Pan161_37180	V202x_39310	V144x_24280	Pan241w_35330	Enr17x_36640	MalM14_35170	HG66A1_36300	V6x_36570	WP_145041745.1	KAA0132971.1	Pan110_34780	Enr10x_35870	Pan153_36470
